# Supplementary material for: Enhanced Antitumoral Activity of Encapsulated BET Inhibitors When Combined with PARP Inhibitors for the Treatment of Triple-Negative Breast and Ovarian Cancers
Source: Cancers (Basel). 2022 Sep 15;14(18):4474. doi: 10.3390/cancers14184474 (PMC9496913; doi:10.3390/cancers14184474)
Supplement: Supplementary file 1 [file cancers-14-04474-s001.zip]

Archive with 1 entries (1 files):
- cancers-1869351-supplementary.pdf
